# Supplementary material for: Semi-Synthesis of N-Aryl Amide Analogs of Piperine from Piper nigrum and Evaluation of Their Antitrypanosomal, Antimalarial, and Anti-SARS-CoV-2 Main Protease Activities
Source: Molecules. 2022 Apr 29;27(9):2841. doi: 10.3390/molecules27092841 (PMC9100884; doi:10.3390/molecules27092841)
Supplement: Supplementary file 1 [file molecules-27-02841-s001.zip]

Archive with 1 entries (1 files):
- molecules-1656788-supplementary.pdf
